# Supplementary material for: C. elegans SSNA-1 is required for the structural integrity of centrioles and bipolar spindle assembly
Source: Nat Commun. 2025 Jun 5;16:5220. doi: 10.1038/s41467-025-59939-0 (PMC12141670; doi:10.1038/s41467-025-59939-0)
Supplement: Supplementary file 6 — Source Data [file 41467_2025_59939_MOESM6_ESM.xlsx]

## Sheet: Fig 1D
WT	ssna-1Δ	ssna-1Δ/+	ssna-1(bs222 [G7X])	ssna-1(bs232[D2-17])	ssna-1(D2-17)/+	ssna-1(bs235[D2-18])	ssna-1(bs224[D2-22])	ssna-1(bs220[D100-105])
100	24.55	100	21.12	18.79	98.89	28.65	29.22	30.91
100	35.51	100	31.9	13.39	100	31.37	32.89	37.27
99.44	40.91	100	26.47	15.49	98.86	24.44	25.81	24.17
100	29.03	100	22.75	27.61	100	7.32	30.14	34.64
100	22.86	100	46.52	23.89	98.87	29.89	38.98	29.47
100	29.6	100	30.93	19.53	98.84	25.81	38.41	36.14
100	40.91	100	33.15	17.72	100	29.34	45.65	16.67
100	32.52	98.77	22.84	4.26	99.32	31.76	30.19	17.68
100	6.88	97.3	28.13	22.22	100	40.35	44.08	22.94
99.32	29.19	100	27.63	30.07	100	26.25	29.71	26.51
100	23.7	100	23.03	18.12	99.46	33.96	37.43	21.71
100	22.96	99.19	24	25.32	100	38.6	34	35.71
100		100	17.71	31.15		23.31	45.58	42.42
100		100	43.23	7.04		24.83		31.45
100				27.52		44.83
100				24.31		43.45
99.51				11.76		45.45
99.41				16.24		16.67
98.94				13.16		30.68
99.51				31.62		35.1
100				31.45		20.47
	ssna-1(bs182(ssna-1(D))) sequencing data

## Sheet: Fig 1E
WT	ssna-1Δ
97.02	6.52
97.11	9.49
94.97	9.8
96.41	5.66
98.99	4.19
95.43	4.1
97.6	0
96.27	5.69
98.91	5.26
99.07	11.76
99.01	9.43
94.26	0.62
99.07	17.29
93.97	14.71

## Sheet: Fig 1F
ssna-1 Tg(-)	ssna-1 Tg(+)	ssna-1 Tg(-); ssna-1(Δ)	ssna-1 Tg(+); ssna-1(Δ)
99.45	100	17.07	100
100	98.15	10.81	98.73
99.38	97.96	32.69	100
100	100	14.29	99.19
99.34	99.13	17.39	100
100	100	22.49	99.4
100	100	28.98	100
99.42	100	21.53	100
100	100	20.25	99.32
100	99.22	25.85	100
100	99.17	26.83	99.34
100	96.49	19.29	95.31
96.69	94.59		100

## Sheet: Fig 1G
N2 ♂︎ x fem-1(hc-17) ♀︎	ssna-1(D) ♂︎ x fem-1(hc17) ♀︎	N2 ♂︎ x ssna-1(D); fem-1(hc17) ♀︎	ssna-1(D) ♂︎ x ssna-1(D); fem-1(hc17) ♀︎
94.656	95.833	1.205	0
95.652	94.737	13.208	1.449
97.315	84	3.39	8.547
80.808	91.228	10.274	0
92.126	70.69	1.493	24.581
93.478	91.176	1.047	12.766
92.079	100	0	6.25
89.552	88.235	0	6.667
97.619	93.805	9.278	0.658
100	84.211	8.586
91.667	91.209
90.411	99.401
99.333	97.887
100	92.308
100	96.748
97.115	90.361
96.078	89.691
74.757

## Sheet: Fig 3D
SAS-6::HA	SSNA-1	αβ Tubulin	HA::SAS-4	HA::ZYG-1
65.6314	69.2858	117.986	92.917	131.604
67.2257	91.1875	88.9206	96.8425	103.423
63.6771	61.8836	98.2046	108.413	140.944
79.0543	81.0606	88.9618	87.6827	121.947
85.1921	78.8347	106.332	95.924	149.295
58.8	83.3396	104.276	89.424	157.348
54.9	57.9938	111.925	104.773	128.665
83.34	87.5424	107.015	93.5585	136.586
74.3354	88.0574	110.114	101.857	118.072
61.2969	54.4991	106.855	107.478	176.512
61.2747	67.9831	99.4846	106.838	128.745
60.4082	59.8191	101.533	102.153	122.508
50.2286	82.3765	103.004	100.725	161.332
38.0571	75.3389	93.7107	87.9903
40.1143	74.8231	106.434	94.0978
51.9943	53.9099	93.7789	98.5846
56.3344	66.7756	85.0809	98.9176
64.2966	68.9042	95.5163	87.2692
64.4926	68.5178	93.0915	94.1937
71.9795	69.0151	91.9871	99.0725
60.4477	72.5931	88.74	99.79
65.7353	97.0752	95.5092	94.6812
50.0579	56.0648	79.2993	90.5955
59.4688	85.7049	95.2892	96.8018
54.3187	76.5997	101.263	92.4025
50.4031	79.4993	88.0846	100.854
60.5093	59.3715	102.499	101.805
48.2561	61.4711	91.8336
	58.5459	73.14
	83.1522	102.438
	64.8143	81.4286
	71.8836	99.9184
		94.14
		102.06
		91.98
		98.2624
		100.02
		88.2857
		100.953
		101.006
		101.97
		98.0094
		114.221
		114.655
		106.554
		95.6884
		93.2634
		99.8933
		97.1123
		104.622
		112.32
		93.9926
		105.122
		87.7542
		106.918

## Sheet: Fig 3F
expansion factor	Distance_(microns)	Distance_(microns) corrected	SSNA-1	SAS-1::3xFlag
4	0	0	0	0
	0.006031	0.00150775	0	0
	0.012063	0.00301575	0	0
	0.018094	0.0045235	0	0
	0.024126	0.0060315	0	0
	0.030157	0.00753925	0	0
	0.036189	0.00904725	0	17.075
	0.04222	0.010555	0	505.988
	0.048252	0.012063	0	2449.68
	0.054283	0.0135707	0	4474.22
	0.060315	0.0150788	0	8615.15
	0.066346	0.0165865	318.615	13040.6
	0.072377	0.0180942	3045.84	17596.2
	0.078409	0.0196023	6626.54	22281.4
	0.08444	0.02111	10354.9	27100.2
	0.090472	0.022618	14230.1	32051.6
	0.096503	0.0241258	18373.2	36846.9
	0.102535	0.0256338	22922.2	40828
	0.108566	0.0271415	27421.6	44643.4
	0.114598	0.0286495	31732.3	48146.1
	0.120629	0.0301573	36063.1	51572.1
	0.126661	0.0316652	40410	54912.2
	0.132692	0.033173	44775.5	58174.4
	0.138724	0.034681	48200.4	60114.3
	0.144755	0.0361887	50892.4	61154.8
	0.150786	0.0376965	53464.2	62133.6
	0.156818	0.0392045	55915.3	63048.7
	0.162849	0.0407122	58246.2	63897.9
	0.168881	0.0422203	60457.6	64682.5
	0.174912	0.043728	62546.7	65401.8
	0.180944	0.045236	62505.9	64541.3
	0.186975	0.0467438	62265.5	63532.7
	0.193007	0.0482518	61889.4	62435.8
	0.199038	0.0497595	61457.8	61289.9
	0.20507	0.0512675	61016.7	60119
	0.211101	0.0527753	60566.5	58921
	0.217132	0.054283	59798.8	57559.5
	0.223164	0.055791	58192.4	55820.7
	0.229195	0.0572988	56580.2	54071.3
	0.235227	0.0588067	54959.2	52315.2
	0.241258	0.0603145	53332.6	50548.6
	0.24729	0.0618225	51697.7	48777.4
	0.253321	0.0633303	50056.8	46997.3
	0.259353	0.0648383	48042.9	45246.6
	0.265384	0.066346	45786.6	43512
	0.271416	0.067854	43536.9	41768.3
	0.277447	0.0693617	41396.8	40121.2
	0.283478	0.0708695	39291.2	38473.2
	0.28951	0.0723775	37219.6	36820.2
	0.295541	0.0738852	35180.2	35173.2
	0.301573	0.0753932	33420.5	34074.6
	0.307604	0.076901	31703.4	33006.6
	0.313636	0.078409	30012.2	31939.6
	0.319667	0.0799167	28346.8	30868.8
	0.325699	0.0814248	26708.1	29797.9
	0.33173	0.0829325	25096.7	28750.5
	0.337762	0.0844405	23779.3	27877.1
	0.343793	0.0859483	23184.2	27642
	0.349825	0.0874562	22609.4	27346.3
	0.355856	0.088964	22149.2	27147.9
	0.361887	0.0904718	21817.9	27003.7
	0.367919	0.0919797	21525.9	26854.8
	0.37395	0.0934875	21270.7	26700.5
	0.379982	0.0949955	21807.3	27004.1
	0.386013	0.0965032	22840.2	27597.9
	0.392045	0.0980112	23889.3	28192.2
	0.398076	0.099519	24952.7	28782.1
	0.404108	0.101027	26032.1	29371.2
	0.410139	0.102535	27126.6	29960.2
	0.416171	0.104043	28236.3	30549.1
	0.422202	0.105551	30280.3	31816.3
	0.428233	0.107058	32364.3	33110.2
	0.434265	0.108566	34583.5	34396.4
	0.440296	0.110074	37074.9	35756.6
	0.446328	0.111582	39697.2	37092.3
	0.452359	0.11309	42296.9	38398.3
	0.458391	0.114598	44894.9	39671
	0.464422	0.116106	47490.6	40911.5
	0.470454	0.117613	50014.6	42117.7
	0.476485	0.119121	52463.5	43283.2
	0.482517	0.120629	54838.1	44410.8
	0.488548	0.122137	57139.8	45501.9
	0.494579	0.123645	59367.3	46552.9
	0.500611	0.125153	60879.1	47086.5
	0.506642	0.126661	61903.1	47262.5
	0.512674	0.128168	62829.9	47375.3
	0.518705	0.129676	63596.1	47334.2
	0.524737	0.131184	64124.8	47023.9
	0.530768	0.132692	64538.8	46593.9
	0.5368	0.1342	64836.7	46048.7
	0.542831	0.135708	63261.5	43745.3
	0.548863	0.137216	61458.7	41512.3
	0.554894	0.138723	59510.8	39312.3
	0.560925	0.140231	57417.5	37106.1
	0.566957	0.141739	55180.6	34884.7
	0.572988	0.143247	52798.4	32655.2
	0.57902	0.144755	49500.8	30098.3
	0.585051	0.146263	44212.7	26800.1
	0.591083	0.147771	38847.2	23545.3
	0.597114	0.149279	33407.1	20331.4
	0.603146	0.150786	27711.5	17085.6
	0.609177	0.152294	22002.2	13885
	0.615209	0.153802	16364.2	10762.8
	0.62124	0.15531	11749.9	8130.49
	0.627272	0.156818	7882.33	5829.23
	0.633303	0.158326	4212.89	3619.53
	0.639334	0.159833	1133.55	1501.94
	0.645366	0.161341	0	36.051
	0.651397	0.162849	0	0
	0.657429	0.164357	0	0
	0.66346	0.165865	0	0
	0.669492	0.167373	0	0
	0.675523	0.168881	0	0
	0.681555	0.170389	0	0
	0.687586	0.171897	0	0
	0.693618	0.173404	0	0
	0.699649	0.174912	0	0
	0.70568	0.17642	0	0

## Sheet: Fig 4B-E, S3B
OC1013
Date	File ID	Embryo Location	P0	P1	P2	P3	C	EMS	E	MS	AB	ABa	ABal	ABar	ABp	ABpl	ABpr	Completed 2 cell	2 cell 2 or M	Completed 4 cell	4 cell 2 or M	Completed 8 cell	8 cell 2 or M	Free/nonpole centrosome	No Issues found
120419	Emb6	Left	2	2	-	-	-	-	-	-	2	3	-	-	2	-	-	+		-	-	-
120419	Emb6	Right	-	-	2	-	-	3	X	X	-	3	X	X	2	2	2	-		+	M	-
120419	Emb8-Stage1		2	2	2	-	-	3	X	X	2	3	X	X	2	2	3	+		+	M	-		+ (EMS)*		*not free. centrioles separate, one moves to edge and comes back
120419	Emb8-Stage2	Bottom	-	2	4	X	X	2	2	2	3	X	X	X	X	X	X	+	M	-	-	-		+ (P2)		*not free. centrioles separate, one moves to edge and comes back
120619	Embyro1-Emb4		-	-	2	-	-	2	X	X	-	2	X	X	3	X	X	-		+	M	-
120619	Embryo2-emb5/7	Top left	-	2	2	2	2	3	X	X	2	2	2	2	2	2	2	+		+	M	-
120619	Embryo2-emb5/7	Top right	-	-	3	X	X	2	2	2	-	2	2	2	3	X	X	-		+	M	-		+ (ABp)*
120619	Embryo2-emb5/7	Bottom	2	2	2	-	-	2	-	-	2	2	2	2	2	2	2	+		+	2	-			+
120919	Emb7	Top (middle)	-	2	2	2	2	2	2	3	3	X	X	X	X	X	X	+	M	-	-	-
120919	Emb7	Left	2	2	3	X	X	2	2	2	2	2	2	2	2	2	2	+		+	M	-
120919	Emb8	Center	-	2	2	2	3	2	2	2	2	2	2	2	2	2	2	+		+	2	+	M
121019	Emb10		-	-	2	-	3	2	3	2	-	2	2	3	3	X	X	-		+	M	-
121019	Emb11		2	2	2	-	-	2	-	3	2	2	2	2	2	2	2	+		+	2	-
121019	Emb12	Top	2	2	-	-	-	2	-	-	2	3	-	-	2	-	-	+		-		-
121019	Emb12	Bottom	-	2	2	3	2	2	2	2	2	2	2	2	2	2	2	+		+	2	+
121119	Emb1		2	2	2	-	2	3	X	X	2	2	2	2	3	X	X	+		+	M	-		+ (P2)*		*does dissociate from nuclear envelope but comes back
121119	Emb3	Top Right	2	2	2	-	-	2	-	-	2	2	2	3	2	2	2	+		+	2	-
121119	Emb3	Bottom	-	-	2	3	2	2	2	2	-	3	X	X	2	2	2	-		+	M	-
121119	Embryo4-emb4/5		2	2	2	-	-	3	X	X	2	2	2	2	2	2	2	+		+	M	-
121719	Embyro2-Emb5/6/7		2	2	2	-	-	2	-	-	2	2	-	-	4	X	X	+		+	M	-
121819	Emb11	Top	-	2	2	-	-	3	X	X	2	3	X	X	2	2	2	+		+	M	-
121819	Emb11	Bottom	2	2	2	-	-	2	-	-	2	2	-	-	3	X	X	+		+	M	-
122619	Emb2		-	2	2	2	2	2	2	2	2	2	2	2	2	2	2	+		+	2	+	2		+
122619	Emb3	Right	2	2	2	2	2	2	3	2	2	4	X	X	2	2	2	+		+	M	-
122719	Emb3		2	2	3	X	X	2	2	2	2	2	2	2	2	2	2	+		+	M	-		+ (P2)*		*one centrosome breaks in two and one piece moves to cell edge
122719	Emb4	Top middle	2	2	2	2	4	2	2	2	2	2	2	3	2	2	2	+		+	2	+	M
122719	Emb4	Bottom middle	-	2	2	2	2	2	4	2	2	2	3	2	2	2	2	+		+	2	+	M
010230	Emb3-Emb5	Right	-	2	3	X	X	3	X	X	-	-	-	-	-	-	-	-		-		-		+AB
010320	Embryo 2 - emb5, emb 6	Left	-	2	3	X	X	2	2	2	2	2	2	3	2	3	2	+	2	+	2	-		+ (ABpL)*		* one pole breaks and one piece moves away
010320	Embryo 3 - emb 7, emb 9	Bottom left	2	2	2	2	2	3	X	X	2	2	2	2	2	2	4	+	2	+	M	-
010320	Embryo 3 - emb 7, emb 9	Right	-	2	3	X	X	2	2	2	2	2	2	2	3	X	X	+	2	+	M	-
012120	Embryo1 - emb2, emb3		2	2	3	X	X	3	X	X	2	2	2	2	4	X	X	+	2	+	M	-
012320	Embryo1 - emb3, emb4	Left	2	2	2	2	3	2	2	2	3	X	X	X	X	X	X	+	M	-		-
012320	Embryo1 - emb3, emb4	Right (middle)	-	2	2	2	2	3	X	X	2	3	X	X	2	2	2	+	2	+	M	-
012420	Embryo1 - emb2, emb3	Bottom left	2	2	2	-	-	3	X	X	2	3	X	X	2	2	2	+	2	+	M	-
012420	Embryo 2 - emb6-emb10	Top	2	2	3*	X	X	2	-	-	2	3	X	X	2	3*	3	+	2	+	M	-
012420	Embryo 2 - emb6-emb10	Bottom	2	2	3	X	X	2	2	2	2	2	2	2	3	X	X	+	2	+	M	-
012720	Embyro 1 - emb11		-	2	3	X	X	2	3	2	2	3	X	X	2	2	2	+	2	+	M	-
012720	Embyro 4 - emb16, emb17		2	2	2	2	2	2	2	2	2	2	2	2	2	2	2	+	2	+	2	+			+?
012820	Embryo 2 - emb20-21	Left	2	2	2	2	2	2	2	2	2	3	X	X	3	X	X	+	2	+	M	-
012820	Embryo 5 - emb24-29		2	2	2	2	2	2	3	2	2	2	3	2	2	3	3	+	2	+	2	+	M
012920	Embryo 3 - emb31-33		2	2	3	X	X	2	2	2	2	2	2	2	2	2	2	+	2	+	2	-
012920	Embryo 4 - emb34-36		-	2	2	2	3	3	X	X	2	3	X	X	2	2	3	+	2	+	M	-
022120	emb1-022120	middle	2	2	2	-	2	2	2	2	2	2	2	2	2	2	2	+	2	+	2	-			+
022120	emb2-022120		-	2	2*	X	X	3	X	X	2	2	2	3	2	2	2	+	2	+	M	-		P2*		* one pole dissociates from nucleus and moves to edge of cell
022520	emb2-022520	top	2	2	2	2	2	2	2	2	2	2	2	3	2	3	2	+	2	+	2	+	M
022520	emb2-022520	bottom	-	2	2	2	2	2	2	2	2	2	2	2	2	3	2	+	2	+	2	+	M
030620	emb2-030620	Left/Middle	-	2	3*	X	X	2	2	2	2	3	X	X	2	2	2	+	2	+	M	-		P2*		* one pole dissociates from nucleus and moves to edge of cell. tripole also forms. dissociated pole separates into two at end of mitosis
030620	emb3-030620		-	2	2	2	2	2	2	2	2	2	2	2	2	2	2	+	2	+	2	+	2		+
030920	emb3-4-030920	Middle	-	2	2	4	2	4	X	X	2	3	X	X	2	2	2	+	2	+	M	-
030920	emb3-4-030920	Middle right	2	2	2	2	4	3	X	X	2	3	X	X	2	3	2	+	2	+	M	-
031020	emb4-031020	middle top	2*	2	2	2	2	3	X	X	2	2	3	2	3	X	X	+	2	+	M	-
031020	emb4-031020	middle	-	2	2	2	2	3	X	X	2	2	2	2	3	X	X	+	2	+	M	-
031020	emb4-031020	middle bottom	2	2	2	2	2	3	X	X	2	3	X	X	2	2	2	+	2	+	M	-
031020	emb5-6-031020	top (middle)	-	2	2	2	2	2	2	2	2	3	X	X	3	X	X	+	2	+	M	-
031020	emb5-6-031020	bottom left	2	2	2	4	2	2	2	2	2	2	2	2	2	2	3	+	2	+	2	+	M
031020	emb7-031020		2	2	2	3	3	2	2	2	3	X	X	X	X	X	X	+	M	-		-
OC908
Date	File ID	Embryo Location	P0	P1	P2	P3	C	EMS	E	MS	AB	ABa	ABal	ABar	ABp	ABpl	ABpr	Free/nonpole Chromosome
013020	emb3-013020		-	2	2	2	2	2	2	2	2	2	2	2	2	2	2
013120	emb6-7-013120	Middle	-	2	2	-	-	2	2	2	2	2	2	2	2	2	2
013120	emb6-7-013120	Top right	2	2	2	-	-	2	-	-	2	2	2	2	2	2	2
020420	Embryo 1 - emb7-8-020420	bottom left	2	2	2	2	2	2	2	2	2	2	2	2	2	2	2
020420	emb10-020420		2	2	2	-	-	2	2	2	2	2	2	2	2	2	2
020520	Embryo 1-emb11-12-020520	Left	-	2	2	2	2	2	2	2	2	2	2	2	2	2	2
020520	Embryo 1-emb11-12-020520	right	2	2	2	-	-	2	-	-	2	2	2	2	2	2	2
020520	emb13-020520		2	2	-	-	-	-	-	-	2	-	-	-	-	-	-
020620	emb13-020620		-	2	2	2	2	2	2	2	2	2	2	2	2	2	2
020620	emb14-020620	Top right	2	2	2	2	2	2	2	2	2	2	2	2	2	2	2
020620	emb14-020620	Bottom	-	-	2	2	2	2	2	2	-	2	2	2	2	2	2
020620	emb15-020620	Middle	-	2	2	2	2	2	2	2	2	2	2	2	2	2	2
020620	emb15-020620	Bottom	2	2	2	2	2	2	2	2	2	2	2	2	2	2	2
020720	emb15-020720	Left	2	2	2*	-	-	2	2	2	2	2	2	2	2	2	2	+(P2)
021020	emb16-17-021020	Middle	2	2	2	-	-	2	2	2	2*	2	?	2	2	?	2
021120	emb17-021120	Top	-	2	2	-	-	2	2	2	2	2	2	2	2	2	2
021120	emb18-19-021120	Middle	2	2	2	-	-	2	-	-	2	2	2	2	2	2	2
021220	emb19-021220		2	2	2	2	2	2	2	2	2	2	2	2	2	2	2
021220	emb23-021220	Middle	-	2	2	2	2	2	2	2	2	2	2	2	2	2	2
021220	emb23-021220	Bottom right	2	2	2	2	2	2	2	2	2	2	2	2	2	2	2
021320	emb23-021320	Middle	-	2	2	2	2	2	2	2	2	2	2	2	2	2	2
021320	emb25-26-021320		2	2	2	2	2	2	2	2	2	2	2	2	2	2	2
021320	emb27-021320	Bottom	-	2	2	2	2	2	2	2	2	2	2	2	2	2	2
021420	emb28-021420		2	2	2	2	2	2	2	2	2	2	2	2	2	2	2
021420	emb29-021420	Left	-	2	2	2	2	2	2	2	2	2	2	2	2	2	2
021420	emb29-021420	Right	2	2	2	2	2	2	2	2	2	2	2	2	2	2	2
021820	emb2-021820	Left	-	-	2	2	2	2	2	2	-	2	2	2	2	2	2
021820	emb2-021820	Right	2	2	2	2	2	2	2	2	2	2	2	2	2	2	2
021820	emb3-021820		2	2	2	2	2	2	2	2	2	2	2	2	2	2	2
021820	emb5-021820	Middle	-	-	2	2	2	2	2	2	-	2	2	2	2	2	2
021820	emb5-021820	Bottom right	-	2	2	2	2	2	2	2	2	2	2	2	2	2	2
021920	emb5-021920	Middle left	-	-	2	2	2	2	2	2	-	2	2	2	2	2	2
021920	emb5-021920	Top right	-	2	2	-	2	2	2	2	2	2	2	2	2	2	2
021920	emb6-021920	Top	2	2	2	2	2	2	2	2	2	2	2	2	2	2	2
021920	emb6-021920	Bottom	-	2	2	2	2	2	2	2	2	2	2	2	2	2	2
022020	emb5-022020		2	2	2	2	2	2	2	2	2	2	2	2	2	2	2
022420	emb3-4-022420	bottom left	-	2	2	2	2	2	2	2	2	2	2	2	2	2	2
022620	emb5-022620	middle	2	2	2	2	2	2	2	2	2	2	2	2	2	2	2
022620	emb7-022620	left	2	2	2	2	2	2	2	2	2	2	2	2	2	2	2
022620	emb9-022620	top	-	2	2	2	2	2	2	2	2	2	2	2	2	2	2

## Sheet: Fig 5A
WT	zyg-1(it25)	ssna-1(Δ)	zyg-1(it25); ssna-1(Δ)
99.0868	99.4186	16.8421	0
99.5434	93.8272	12.069	0
96.3158	87.3303	21.0526	0
100	92.4731	15.2	0
98.6842	85.8757	22.7513	0
100	87.6543	28.5714	0
100	83.6879	32.4742	0
97.619	86.7647	34.7826	0
98.2456	90.2299	15.748	0
98.69	70.5128	20.904	0

## Sheet: Fig 5C
OC1177							OC1178							OC1183
Date	File ID	Embryo Location	P0	P1	AB		Date	File ID	Embryo Location	P0	P1	AB		Date	File ID	Embryo Location	P0	P1	AB
JP081122	WT-JP081122-emb		2	2	2		JP081122	KO-JP081122-emb1.tif		2	2	2		JP081122	OC1183-JP092122-emb	Top	2	2	2
	oc1177-JP081122-emb2		2	2	2			KO-JP081122-emb3.tif		2	1	1				Middle	2	2	2
JP081222	oc1177-JP081122-emb	Top	2	1	1		JP081222	oc1178-JP081122-emb.nd	Left	-	2	2		JP092122	OC1183-JP092122-emb1	Bottom middle	2	2	2
		Bottom	2	2	2				Right	2	2	2				Bottom right	2	2	2
JP081522	OC1177-JP081522-emb	Left	-	2	2		JP081522	OC1178-JP081522-emb	Far left	2	2	3			OC1183-JP092122-emb4	Top Left	2	2	2
		Middle	2	2	2		JP081622	OC1178-JP081622-emb2		2	3	2				Top right	2	2	2
JP081622	OC1177-JP081622-emb1	Middle	2	2	2			OC1178-JP081622-emb4		2	1	3		JP092322	OC1178-JP092322-emb	Left middle	2	2	2
	OC1177-JP081622-emb2		2	2	2			OC1178-JP081622-emb5	Top	2	3	3			OC1178-JP092322-emb1	Right middle	2	2	2
	OC1177-JP081622-emb4		2	1	2				Middle	-	1	2			OC1178-JP092322-emb3	Midddle Left	2	2	2
JP081722	OC1177-JP081722-emb	Top	-	2	2		JP081722	OC1178-JP081722-emb1	Top	2	1	1				Top	2	2	2
		Bottom Right	2	2	2			OC1178-JP081722-emb	Top	2	1	2
	OC1177-JP081722-emb2		2	2	2				Bottom	2	1	2
	OC1177-JP081722-emb3	Top Right	-	2	2			OC1178-JP081722-emb3	Left	2	3	2
		Middle	2	2	2				Top (middle)	-	2	3
		Bottom Left	2	2	2		JP081822	OC1178-JP081722-emb	Left (middle)	2	2	2
JP081822	OC1177-JP081722-emb		2	2	2				Right (middle)	-	3	2
	OC1177-JP081722-emb1	Top	2	2	2		JP081922	OC1178-JP081922-emb	Left	-	2	2
		Middle	2	1	2				Right	2	2	2
JP081922	OC1177-JP081922-emb	Left	2	2	2			OC1178-JP081922-emb1	Left	2	1	3
	OC1177-JP081922-emb1		2	1	1				Middle	-	1	1
	OC1177-JP081922-emb2	Top	2	2	2			OC1178-JP092122-emb	Left	2	1	1
		Bottom	2	2	2		JP092122	OC1178-JP092122-emb1		2	2	2
								OC1178-JP092322-emb2-3		2	1	2
							JP092322	OC1178-JP092322-emb5	Top left	2	2	2
									Middle Right	2	2	2

## Sheet: Fig 5D, E
		Soluble			Pellet
	MT	36.0525	42.5873	46.3614	63.9475	57.4127	53.6386
	SSNA-1	11.4035	5.57901	5.38996	88.5965	94.421	94.61
	ZYG-1	96.978	94.408	96.0441	3.02204	5.59195	3.95585
	BSA	98.9746	99.6163	99.1331	1.02542	0.383718	0.86687
MT +	ZYG-1	99.2754	95.8974	98.7571	0.724641	4.10264	1.24291
SSNA-1 +	ZYG-1	15.3073	19.7907	12.5093	84.6927	80.2093	87.4907
BSA +	SSNA-1	95.6636	97.9283	98.7397	4.33641	2.07169	1.26027

[truncated: 8 more sheets: Fig 5F, Fig 7C, Fig 7D, Fig &E, Fig S1A, Fig S2C, E, Fig S4A, Fig S4B, C]
